# Supplementary material for: Comparative proximity biotinylation implicates the small GTPase RAB18 in sterol mobilization and biosynthesis
Source: J Biol Chem. 2023 Sep 28;299(11):105295. doi: 10.1016/j.jbc.2023.105295 (PMC10641524; doi:10.1016/j.jbc.2023.105295)
Supplement: Table S6 [file mmc8.xlsx]

## Sheet: ORP2_models
Stud(ies)	DOI(s)	Species	Type	Targeted exon(s)	Approach	Cholesterol phenotype(s)	Other phenotype(s)	Notes
Wang et al.	https://doi.org/10.1016/j.molcel.2018.11.014	Human	HEK293	2	CRISPR	Reduced accessible PM cholesterol. Sensitivity to lipoprotein-depletion in media. Impaired proliferation improved by cholesterol supplementation.	Increased PM PI(4,5)P2, total PI(4,5)P2.	From gRNA sequence, editing probably deletes exon 2 donor splice site.
Zhang et al.	https://doi.org/10.1016/j.yexcr.2019.111512	Human	HeLa	2	CRISPR	Increased TC, FC, CE.	Transcriptome changes. SQLE upregulation. Altered AMPK activity.	Frameshifts. CRISPR-editing introduces small deletions encompassing canonical ATG.
Wang et al.	https://doi.org/10.1016/j.isci.2020.101252	Human	HepG2	2	CRISPR	Increased TC.	Increased TG, enlarged LDs, impaired lypolysis.	Frameshift. CRISPR-editing introduces small deletion. Only one allele described.
Koh et al.	https://doi.org/10.1080/15548627.2022.2040891	Mouse	whole-animal	3	CRISPR	None noted.	None noted. No hearing impairment.	Frameshifts. Insertions. 52kDa bands visible on validation blots for knockouts.
Koponen et al.	https://doi.org/10.1096/fj.202000202r	Mouse	whole-animal	3	CRISPR	None noted.	Retinal vasculature abnormalities.	Exon excision.
Shi et al.	https://doi.org/10.1172/jci.insight.149626	Mouse	whole-animal	3+4	CRISPR	None noted.	Hearing impairment. Ciliary defects. PI(4,5)P2 dysregulation.	Exons excision.
Kentala et al., Kentala et al.	https://doi.org/10.1007/s00018-018-2850-8 , https://doi.org/10.1096/fj.201700604R	Human	HuH7	4+5 (KO2), 5 (KO1)	CRISPR	No changes in FC, CE.	Transcriptome changes, Akt dysregulation, reduced glucose uptake, reduced glycogen synthesis, impaired glycolysis, reduced TG, altered ER-LD contacts. Morphological changes, cytoskeletal changes, impaired migration, cell adhesion and proliferation.	KO2; splice sites (exon 4 donor, exon 5 acceptor). KO1; frameshifts.
Shi et al., Shi et al., Wang et al.	https://doi.org/10.1172/jci.insight.149626 , https://doi.org/10.1016/j.bbrc.2019.10.061 , https://doi.org/10.1038/s41419-019-1858-9	Mouse	HEI-OC1 cells	5*	CRISPR	Increased TC.	Ciliary defects. Transcriptome changes, protein-level changes, altered FAK phosphorylation and activity, altered AMPK activity, increased ROS.	Splice site (exon 5 donor). Only one allele described.
Wang et al., Shi et al., Wang et al.	https://doi.org/10.1038%2Fs41420-021-00503-2 , https://doi.org/10.1016/j.bbrc.2019.10.061 , https://doi.org/10.1038/s41419-019-1858-9	Zebrafish	whole-animal	5**	CRISPR	Increased TC, reduced CE in liver. Increased TC in brain.	Transcriptome changes, protein-level changes, altered AMPK activity, increased ROS.	Frameshift.
Yao et al.	https://doi.org/10.1016/j.jgg.2019.06.006	Bama miniature pig	whole-animal	5	CRISPR	Increased TC, HDL-C, LDL-C.		Frameshifts.
Wang et al.	https://doi.org/10.1038%2Fs41420-021-00503-2	Mouse	3T3-L1 cells	5***	CRISPR	None noted.	Altered LD morphology, altered differentiation, beta-catenin dysregulation.	Frameshift. Only one allele described. Lower band visible in blot.
Takahasi et al.	https://doi.org/10.15252/embj.2020106871	Human	A431	2	Degron	Reduced accessible PM cholesterol. Altered cholesterol distribution.	Increased PM PI(4,5)P2, impaired cell adhesion, altered FAK phosphorylation and activity.	Transgene insered at site of canonical ATG with same 5' Kozak.
Koponen et al.	https://doi.org/10.1096/fj.202000202r	Human	HUVECs	3, 14	Knockdown	Altered cellular cholesterol distribution/accessibility. Reduced cholesterol in lipid rafts, increased cholesterol in heavier membrane fractions.	Increased PM PI(4,5)P2, cytoskeletal changes, impaired tubular network formation, transcriptome changes and protein exrpession changes, impaired migration, reduced proliferation and viability, altered cell morphology.
Hynynen et al.	https://doi.org/10.1194/jlr.M800661-JLR200	Human	A431	6,7	Knockdown	Increased CE upon oleic acid-loading.	Altered LD distribution, impaired lipolysis.
Escajadillo et al.	https://doi.org/10.1016/j.mce.2016.03.006	Human	H295R	7, 8	Knockdown	Increased FC, 25-hydroxycholesterol.	Transcriptome changes, protein-level changes, reduced cortisol synthesis and secretion, increased DHEA synthesis.
Weber-Boyvat et al., Weber-Boyvat et al.	https://doi.org/10.1016/j.celrep.2022.111882 , https://doi.org/10.1007/s00018-020-03604-w	Mouse	Hippocampal neurons	8	Knockdown	Reduced accessible PM cholesterol.	Reduced AP-induced EPSCs, altered STP, reduced 'docked' SVs, increased SV diameter, altered Ca2+ sensitivity and influx. Impaired neuronal survival and altered morphology at early culture-timepoints. Reduced SNARE-VAP interactions.
Koponen et al.	https://doi.org/10.1016/j.biochi.2018.12.013	Human	HeLa	not stated	Knockdown	Altered cellular cholesterol distribution.
*targeted exon indicated in https://doi.org/10.1172/jci.insight.149626 .
**papers erroneously state that exon 6 was targeted, but gRNA and described editing clearly affect exon 5 (see https://doi.org/10.1038/s41419-019-1858-9 ).
***paper erroneously states that exon 4 was targeted, but gRNA and described editing clearly affect exon 5 (see https://doi.org/10.1038%2Fs41420-021-00503-2 ).
