# Supplementary material for: Comparative proximity biotinylation implicates the small GTPase RAB18 in sterol mobilization and biosynthesis
Source: J Biol Chem. 2023 Sep 28;299(11):105295. doi: 10.1016/j.jbc.2023.105295 (PMC10641524; doi:10.1016/j.jbc.2023.105295)
Supplement: Table S7 [file mmc9.xlsx]

## Sheet: plasmids
Name	Source (backbone)	Source (template)
pBioID2(Gly40Ser)-SEC22A	pmEmerald-SEC22A	PCR from pBioID2(Gly40Ser)(gift from Katarzyna Szymanska)
pBirA*-RAB18 (HeLa cells)	pcDNA3.1 mycBioID (Addgene Cat#35700)	PCR from pEGFP-RAB18
pBirA*-RAB18 (293 cells)	pcDNA5 FRT/TO FLAG-BirA(Arg118Gly) Gift from AC Gingras and B Raught	PCR from pCMV-RAB18
pBirA*-RAB18(Q67L) (293 cells)	pcDNA5 FRT/TO FLAG-BirA(Arg118Gly) Gift from AC Gingras and B Raught	PCR from pCMV-RAB18(Q67L)
pBirA*-RAB18(S22N) (293 cells)	pcDNA5 FRT/TO FLAG-BirA(Arg118Gly) Gift from AC Gingras and B Raught	PCR from pCMV-RAB18(S22N)
RAB18 (293 cells)	pcDNA5 FRT/TO	PCR from pCMV-RAB18
RAB18(Q67L) (293 cells)	pcDNA5 FRT/TO	PCR from pCMV-RAB18(Q67L)
RAB18(S22N) (293 cells)	pcDNA5 FRT/TO	PCR from pCMV-RAB18(S22N)
pCMV-RAB18	pCMV
pCMV-RAB18(Q67L)	pCMV-RAB18	Made by SDM
pCMV-RAB18(S22N)	pCMV-RAB18	Made by SDM
pEGFP-RAB18	pEGFP-C1 (Clontech)	Gerondopoulos et al. (2014)
pHA-RAB18	pCMV-HA	PCR from cDNA
pmCherry-ER	mCherry-ER-3 (Addgene Cat#55041)
pmCherry-RAB18	pmCherry-C1	pEGFP-RAB18
pmCherry-INPP5B	pmCherry-INPP5B (Addgene Cat#171947)
pmEmerald-RAB18	pmEmerald-C1 (Addgene Cat#53975)	pEGFP-RAB18
pmEmerald-RAB7A	pmEmerald-C1 (Addgene Cat#53975)	PCR from cDNA
pmEmerald-SEC22A	pmEmerald-C1 (Addgene Cat#53975)	PCR from pENTR223 SEC22A (DNASU Cat#HsCD00509092)
pmEmerald-SPG20	pmEmerald-C1 (Addgene Cat#53975)	PCR from plasmid (gift from Evan Reid)
pOG44	ThermoFisher Cat#V600520
pTMCO4-EGFP	pEGFP-N1 (Clontech)	Genewiz gene synthesis
pX461_RAB18_ex7_G1	pX461 (Addgene Cat#48140)	Annealed oligonucleotides
pX461_RAB3GAP1_ex15_G1	pX461 (Addgene Cat#48140)	Annealed oligonucleotides
pX461_RAB3GAP2_ex14_G1	pX461 (Addgene Cat#48140)	Annealed oligonucleotides
pX461_RAB3GAP2_ex20_G1	pX461 (Addgene Cat#48140)	Annealed oligonucleotides
pX461_SPART_ex3_G1	pX461 (Addgene Cat#48140)	Annealed oligonucleotides
pX461_TBC1D20_ex5_G1	pX461 (Addgene Cat#48140)	Annealed oligonucleotides
pX461_TBC1D20_ex7_G1	pX461 (Addgene Cat#48140)	Annealed oligonucleotides
pX461_TBC1D5_ex5_G1	pX461 (Addgene Cat#48140)	Annealed oligonucleotides
pX461_TRAPPC9_ ex14_G1	pX461 (Addgene Cat#48140)	Annealed oligonucleotides
pX461_TRAPPC9_ex13_G1	pX461 (Addgene Cat#48140)	Annealed oligonucleotides
pX462_RAB18_ex7_G2	pX462 (Addgene Cat#62987)	Annealed oligonucleotides
pX462_RAB3GAP1_ex15_G2	pX462 (Addgene Cat#62987)	Annealed oligonucleotides
pX462_RAB3GAP2_ex14_G2	pX462 (Addgene Cat#62987)	Annealed oligonucleotides
pX462_RAB3GAP2_ex20_G2	pX462 (Addgene Cat#62987)	Annealed oligonucleotides
pX462_SPART_ex3_G2	pX462 (Addgene Cat#62987)	Annealed oligonucleotides
pX462_TBC1D20_ex5_G2	pX462 (Addgene Cat#62987)	Annealed oligonucleotides
pX462_TBC1D20_ex7_G2	pX462 (Addgene Cat#62987)	Annealed oligonucleotides
pX462_TBC1D5_ex5_G2	pX462 (Addgene Cat#62987)	Annealed oligonucleotides
pX462_TRAPPC9_ex13_G2	pX462 (Addgene Cat#62987)	Annealed oligonucleotides
pX462_TRAPPC9_ex14_G2	pX462 (Addgene Cat#62987)	Annealed oligonucleotides
pLenti_ORP2_exon5	pLentiCRISPRv2 (Addgene Cat#52961)	Annealed oligonucleotides
pLenti_ORP2_exon8	pLentiCRISPRv2 (Addgene Cat#52961)	Annealed oligonucleotides
pMD2.G	Addgene Cat#12259
psPAX2	Addgene Cat#12260

## Sheet: oligonucleotides
Name	type	sequence
RAB18_pcDNA5_FRT/TO_F	subcloning	CAGATATCTGCGGCCATGGACGAGGACGTGCTAACCA
RAB18_pcDNA5_FRT/TO_R	subcloning	TCGAGTTAGGCGGCCGCTTATAACACAGAGCAATAACCACCAC
BioID2_AgeI_F	subcloning	ACCGGTCGCCACCATGTTCAAGAACCTGATCTGGCT
BioID2_HindIII_R	subcloning	AAGCTTGAGCTCGAGATCTGAGTCCGGAGCTTCTTCTCAGGCTGAACTC
SEC22A_seq_FOR_1	sequencing	TTCATTCAGAGGACCAAGCA
SEC22A_seq_FOR_2	sequencing	CTGGCGGAATGTCAAATCTT
SEC22A_seq_REV_1	sequencing	AGCTTGATTTCCGTCTGCAT
SEC22A_seq_REV_2	sequencing	AGAAAAGCTGCCAGAGGTTG
SEC22A_C1_HindIII_F	subcloning	AAGCTTCGTCTATGATTTTATCTGCCTCAGTC
SEC22A_C1_BamHI_R	subcloning	GGATCCTCAGACATCATAATCGGGAGCCTT
SPG20_C1_HindIII_F	subcloning	AAGCTTCGGAGCAAGAGCCACAAAATGGAG
SPG20_C1_BamHI_R	subcloning	GGATCCTCATTTATCTTTCTTCTTTGCCTCC
RAB7A_F_HindIII	subcloning	AAGCTTGCACCTCTAGGAAGAAAGTGTTGC
RAB7A_R_BamHI	subcloning	GGATCCTCAGCAACTGCAGCTTTCTGC
RAB7A-seq_F	sequencing	CTCTCGGTGTGGCCTTCTAC
RAB7A-seq_R	sequencing	GCTTTGTGGCCACTTGTCTG
Hs_RAB18_CRISPR_ex7_G1_TOP	CRISPR gRNA seq	CACCGGGCACATTGTACACCATCAC
Hs_RAB18_CRISPR_ex7_G1_BOTTOM	CRISPR gRNA seq	AAACGTGATGGTGTACAATGTGCCC
Hs_RAB18_CRISPR_ex7_G2_TOP	CRISPR gRNA seq	CACCGGCATTCAGACCCCTGGACTGT
Hs_RAB18_CRISPR_ex7_G2_BOTTOM	CRISPR gRNA seq	AAACACAGTCCAGGGGTCTGAATGCC
Hs_RAB3GAP1_CRISPR_ex15_G1_TOP	CRISPR gRNA seq	CACCGGCCACTCCTTTCAACCCTCCA
Hs_RAB3GAP1_CRISPR_ex15_G1_BOTTOM	CRISPR gRNA seq	AAACTGGAGGGTTGAAAGGAGTGGCC
Hs_RAB3GAP1_CRISPR_ex15_G2_TOP	CRISPR gRNA seq	CACCGGTCTTGAAATGCGTTTCCGAT
Hs_RAB3GAP1_CRISPR_ex15_G2_BOTTOM	CRISPR gRNA seq	AAACATCGGAAACGCATTTCAAGACC
Hs_RAB3GAP2_CRISPR_ex14_G1_BOTTOM	CRISPR gRNA seq	AAACAGTCGAGTAGCTCAATTCCTCC
Hs_RAB3GAP2_CRISPR_ex14_G2_TOP	CRISPR gRNA seq	CACCGGTGATCTATGCGCCAAGAAG
Hs_RAB3GAP2_CRISPR_ex14_G2_BOTTOM	CRISPR gRNA seq	AAACCTTCTTGGCGCATAGATCACC
Hs_RAB3GAP2_CRISPR_ex20_G1_TOP	CRISPR gRNA seq	CACCGGTATATTTCTCTAGTAATGCC
Hs_RAB3GAP2_CRISPR_ex20_G1_BOTTOM	CRISPR gRNA seq	AAACGGCATTACTAGAGAAATATACC
Hs_RAB3GAP2_CRISPR_ex20_G2_TOP	CRISPR gRNA seq	CACCGGCGATTTTCTGATGATAAAGA
Hs_RAB3GAP2_CRISPR_ex20_G2_BOTTOM	CRISPR gRNA seq	AAACTCTTTATCATCAGAAAATCGCC
Hs_SPART_CRISPR_ex3_G1_TOP	CRISPR gRNA seq	CACCGAATGTCTGACCTTCGGCTCC
Hs_SPART_CRISPR_ex3_G1_BOTTOM	CRISPR gRNA seq	AAACGGAGCCGAAGGTCAGACATTC
Hs_SPART_CRISPR_ex3_G2_TOP	CRISPR gRNA seq	CACCGAAGAGCTCTCTATCATCCTC
Hs_SPART_CRISPR_ex3_G2_BOTTOM	CRISPR gRNA seq	AAACGAGGATGATAGAGAGCTCTTC
Hs_TRAPPC9_CRISPR_ ex14_G2_TOP	CRISPR gRNA seq	CACCGCGCGGGAATGACTTCCACTG
Hs_TRAPPC9_CRISPR_ ex14_G2_BOTTOM	CRISPR gRNA seq	AAACCAGTGGAAGTCATTCCCGCGC
Hs_TRAPPC9_CRISPR_ ex14_G1_TOP	CRISPR gRNA seq	CACCGTGCCCAGGTAGTGTGCACGA
Hs_TRAPPC9_CRISPR_ ex14_G1_BOTTOM	CRISPR gRNA seq	AAACTCGTGCACACTACCTGGGCAC
Hs_TRAPPC9_CRISPR_ ex13_G2_TOP	CRISPR gRNA seq	CACCGCGACGCAGCATCGTAAGCC
Hs_TRAPPC9_CRISPR_ ex13_G2_BOTTOM	CRISPR gRNA seq	AAACGGCTTACGATGCTGCGTCGC
Hs_TRAPPC9_CRISPR_ ex13_G1_TOP	CRISPR gRNA seq	CACCGGAGTTCGAGTCTCTCCCTG
Hs_TRAPPC9_CRISPR_ ex13_G1_BOTTOM	CRISPR gRNA seq	AAACCAGGGAGAGACTCGAACTCC
Hs_TBC1D20_CRISPR_ex5_G1_TOP	CRISPR gRNA seq	CACCGGTGCTTGGTGTTGTCCATTGT
Hs_TBC1D20_CRISPR_ex5_G1_BOTTOM	CRISPR gRNA seq	AAACACAATGGACAACACCAAGCACC
Hs_TBC1D20_CRISPR_ex5_G2_TOP	CRISPR gRNA seq	CACCGGTCTGATGCCCATCATTGACC
Hs_TBC1D20_CRISPR_ex5_G2_BOTTOM	CRISPR gRNA seq	AAACGGTCAATGATGGGCATCAGACC
Hs_TBC1D20_CRISPR_ex7_G1_TOP	CRISPR gRNA seq	CACCGGCTGCTGATCAGTGTCTCATA
Hs_TBC1D20_CRISPR_ex7_G1_BOTTOM	CRISPR gRNA seq	AAACTATGAGACACTGATCAGCAGCC
Hs_TBC1D20_CRISPR_ex7_G2_TOP	CRISPR gRNA seq	CACCGGCCCATCCGAACTTGCTCGGG
Hs_TBC1D20_CRISPR_ex7_G2_BOTTOM	CRISPR gRNA seq	AAACCCCGAGCAAGTTCGGATGGGCC
Hs_TBC1D5_CRISPR_ex5_G1_TOP	CRISPR gRNA seq	CACCGATCAATAATCCTCTTTCAC
Hs_TBC1D5_CRISPR_ex5_G1_BOTTOM	CRISPR gRNA seq	AAACGTGAAAGAGGATTATTGATC
Hs_TBC1D5_CRISPR_ex5_G2_TOP	CRISPR gRNA seq	CACCGCCAACAACCTTCCTCGGGT
Hs_TBC1D5_CRISPR_ex5_G2_BOTTOM	CRISPR gRNA seq	AAACACCCGAGGAAGGTTGTTGGC
TBC1D5_ex5_F	Genotyping	TCCTCAAGACAAAAGTCAATGG
TBC1D5_ex5_R	Genotyping	GGTTTTAGGTGGTACTGTATGTGG
TRAPPC9_ex13_F	Genotyping	CGATCGGCTCTGGACCTC
TRAPPC9_ex13_R	Genotyping	CAATGTCTTAAGGCTCATTTGG
TRAPPC9_ex14_F	Genotyping	GAATTACAGGCTCTTTGTGCC
TRAPPC9_ex14_R	Genotyping	ACTGCTTCAGCCGTGGG
SPG20_ex3_F	Genotyping	CAGCAAATTCCAAGCATGTAG
SPG20_ex3_R	Genotyping	TGATGTTGATGTTTCTTAAAGCC
TBC1D20_ex5_F	Genotyping	GTAGCGCGACGGCCAGTACAATGAGGAAACTGCGCTC
TBC1D20_ex5_R	Genotyping	CAGGGCGCAGCGATGACAACTCACTGGCCTGTTTTCTG
TBC1D20_ex7_F	Genotyping	GTAGCGCGACGGCCAGTCCAACCCTATCCCACCAG
TBC1D20_ex7_R	Genotyping	CAGGGCGCAGCGATGACAACATTTGGGCTGAGTCCTG
RAB18_ex7_F	Genotyping	GTAGCGCGACGGCCAGTATGCCCTGATAGTTTCCCAG
RAB18_ex7_R	Genotyping	CAGGGCGCAGCGATGACGATGTGCAAACTGCAAGGTCC
RAB3GAP1_ex15_F	Genotyping	GTAGCGCGACGGCCAGTTCTCTCCCTACGACCTTTTCAG
RAB3GAP1_ex15_R	Genotyping	CAGGGCGCAGCGATGACTCTTGCCACTTTCTTAGGGC
RAB3GAP2_ex14_F	Genotyping	GTAGCGCGACGGCCAGTTAGCTTTTCTTACCCCACCC
RAB3GAP2_ex14_R	Genotyping	CAGGGCGCAGCGATGACTACATGCCAGGCACTCACAG
RAB3GAP2_ex20_F	Genotyping	GTAGCGCGACGGCCAGTAGTCGACTTTTGCTTACAGCC
RAB3GAP2_ex20_R	Genotyping	CAGGGCGCAGCGATGACTGACCAGAGTATCTTTTGTTGGC
Hs_OSBPL2_CRISPR_ex5_TOP	CRISPR gRNA seq	CACCGGAAGCTCAGAGGCTCGTTGA
Hs_OSBPL2_CRISPR_ex5_BOTTOM	CRISPR gRNA seq	AAACTCAACGAGCCTCTGAGCTTCC
Hs_OSBPL2_CRISPR_ex8_TOP	CRISPR gRNA seq	CACCGACGTTGTGGACGCAGCAGGT
Hs_OSBPL2_CRISPR_ex8_BOTTOM	CRISPR gRNA seq	AAACACCTGCTGCGTCCACAACGTC

## Sheet: antibodies
Target	Source	Cat#	WB dilution	IF dilution	Validation
RAB3GAP1	Bethyl Labs	A302-114A	1--1000	NA	RAB3GAP1 band absent in RAB3GAP1-null cells. Fig. S1C.
RAB3GAP2	Sigma Aldrich	HPA026273	1--200	NA	RAB3GAP2 band absent in RAB3GAP2-null cells. Fig. S1D.
ZW10	Proteintech	24561-1-AP	1--1000	1--25	IB band expected size; Fig.1E. KD-validated in [19]. Used in [17].
STX18	Proteintech	16013-1-AP	1--500	1--25	IB band expected size; Fig.1E.
SPG20	Proteintech	13791-1-AP	1--1000	1--25	IB band expected size; Fig.1E. Quantitative IF in [71].
RAB18	Eurogentec	Custom Made	1--200	NA	RAB18 band absent in RAB18-null cells. Fig. S1B.
TBC1D20	Sigma Aldrich	HPA043613	1--200	NA	TBC1D20 band absent in TBC1D20-null cells. Fig. S1E.
RINT1	Proteintech	14567-1-AP	NA	1--25	Manufacturer validated for IF.
REEP4	Proteintech	26650-1-AP	NA	1--50	Used in [doi.org/10.1093/hmg/ddac072]
BNIP1	Proteintech	15964-1-AP	NA	1--25	Used in [10.1371/journal.pone.0024367].
C2CD2	Proteintech	25507-1-AP	NA	1--25	Manufacturer validated.
TRIM13	Proteintech	22021-1-AP	NA	1--25	Manufacturer validated.
INPP5B	Proteintech	15141-1-AP	NA	1--25	KD-validated, IF in [doi.org/10.1371/journal.pone.0066727].
OSBPL2	Proteintech	14751-1-AP	1--500	1--25	KD-validated, IF, ChIP in [10.1016/j.mce.2016.03.006].
NBAS	Proteintech	14683-1-AP	NA	1--50	Used in [doi.org/10.1016/j.bone.2018.06.013]
GFP	Clontech	#632375	1--5000	NA	Widely used.
HA	Sigma Aldrich	H9658	1--1000	NA	Widely used.
HA	Sigma Aldrich	H6908	NA	NA	Widely used.
β-Actin	Thermo Fisher	AM4302	1--10000	NA	Widely used.
β-Actin	Novus Bio.	NB600-532	1--2000	NA	Widely used.
β-Tubulin	Abcam	ab21057	1--5000	NA	Widely used.
mCherry	Proteintech	26765-1-AP	1--1000	NA	Widely used.

## Sheet: cell lines
Cell line	Source	Authenticity
HeLa	Cells were obtained from the laboratory of Professor Andrew Jackson (MRC HGU)
RPE1	Cells were obtained from the laboratory of Dr Pleasantine Mill (MRC HGU)	Cells are resistant to puromycin consistent with transformation by resistance-marker-containing hTERT vector. Cells respond to serum-starvation with cilia formation per https://doi.org/10.1038/s41467-017-00111-8
T-REx-293	Cells were obtained from the laboratory of Gergely L. Lukacs (McGill)	Cells contain stably-integrated FRT site evidenced by sucessful transgene insertions
HEK293FT	Genhunter Corporation
IHH	Cells were obtained from Han Moshage	Cells were originally generated in Han Moshage's group (see https://doi.org/10.1023/A:1007404028681)
CHO

## Sheet: mass-spec
Experiment	HeLa RAB18 BioID	HeLa SEC22A BioID	RPE1 Proteomics	HeLa Proteomics	T-Rex-293 BioID
Instrument	Q Exactive Plus	Lumos	Lumos	Q Exactive Plus	Velos Orbitrap
Software	MaxQuant 1.6.2.10	MaxQuant 1.6.7.0	MaxQuant 1.6.2.10	MaxQuant 1.5.7.4
Proteome Version	2018_07	2019_07	2018_07	2017_01	NeXtProt
Runtime (min)	61	61	181	141
MS1 Resolution	70k	120k	120k	70k	30K
AGC	3000000	500000	700000	3000000
MaxIT	60	50	50	60
Scan	300-1650	350-1400	350-1500	300-1650	380-1400
Detector	FT	IT	IT	FT
Resolution	17.5k	Rapid	Rapid	17.5k
AGC	50000	20000	700000	50000
MaxIT	250	50	55	250
Loop count	12			12
Loop time		1	3
Isolation	1.2	1.1	1.2	1.4
Scan	200-2000	auto	auto	200-2000
Fixed first mass	100	140	140	100
NCE	28	28	30	26
Min intensity		10000	10000		5000
Min AGC	5000			5000
Apex trigger	20000			20000
Z excl	un,1,>6	un,1,>6	un,1,>6	un,1,>6
Peptide match	Preferred	Preferred	Preferred	Preferred
Exclude isotoped	on	TRUE	TRUE	on
Dynamic exclusion	10	12	36	30	100
Gradient	98% A 2% B, then to 35% B in 40 minutes*	98% A 2% B, then to 30% B in 40 minutes and 50% B by 46 minutes*	98% A 2% B, then to 30% B in 140 minutes and 50% B by 160 minutes*	98% A 2% B, then to 30% B in 110 minutes and 45% B by 120 minutes*
Packed emitter	Made in-house	Aurora, IonOpticks, Australia	Made in-house	Made in-house
Flow-rate	0.4µl/min loading, 0.25µl/min gradient	0.4µl/min loading, 0.4µl/min gradient	0.4µl/min loading, 0.25µl/min gradient	0.4µl/min loading, 0.25µl/min gradient
*A is 2% acetonitrile 0.5% acetic acid, B is 80% acetonitrile 0.5% acetic acid
